# Supplementary material for: Influence of Different Heater Structures on the Temperature Field of AlN Crystal Growth by Resistance Heating
Source: Materials (Basel). 2021 Dec 4;14(23):7441. doi: 10.3390/ma14237441 (PMC8658778; doi:10.3390/ma14237441)
Supplement: Supplementary file 1 [file materials-14-07441-s001.zip]

Archive with 1 entries (1 files):
- materials-1426462-supplementary.pdf
